# Supplementary material for: Video-Feedback Approach Improves Parental Compliance to Early Behavioral Interventions in Children with Autism Spectrum Disorders during the COVID-19 Pandemic: A Pilot Investigation
Source: Children (Basel). 2022 Nov 8;9(11):1710. doi: 10.3390/children9111710 (PMC9689261; doi:10.3390/children9111710)
Supplement: Supplementary file 1 [file children-09-01710-s001.zip]

Archive with 1 entries (1 files):
- children-1967937-supplementary.pdf
